# Supplementary material for: Multiple Drivers of High Species Diversity and Endemism Among Alyssum Annuals in the Mediterranean: The Evolutionary Significance of the Aegean Hotspot
Source: Front Plant Sci. 2021 Apr 27;12:627909. doi: 10.3389/fpls.2021.627909 (PMC8112278; doi:10.3389/fpls.2021.627909)
Supplement: Supplementary file 1 [file Table_1.XLSX]

## Sheet: Hárok1
Supplementary Table 1. List of the population samples of the studied Alyssum species including collection details. Voucher specimes were deposited in the SAV herbarium (Institute of Botany, Slovak Academy of Sciences, Bratislava). The annual species are listed in an alphabetical order, followed by the perennial species and outgroup species from the genus Odontarrhena. The population code includes…
Pop. code	Country, Locality, Latitude, Longitude, Collection details (date, collectors)	Chrom. numbers (2n=)	FCM	FCM	FCM		rpoB-trnC	ITS	ITS	DET1	DET1
			Ploidy level (2n»)	Relative 2C value +-SD; relative Cx value +-SD	Nr. analyzed ind.		Genbank acc. nr.	Nr. sequence variants per individual	Genbank acc. nr.	Nr. alleles per individual	Genbank acc. nr.
A. alyssoides
19CKV-al	Slovakia, Nitra region, Podunajská nížina, Čenkov, 109 m, 47.7686°N 18.51998°E, 25/04/2007, SŠ		4xᵃ	0.704±0.188; 0.176±0.047	8		-	-	-	-	-
22LIP-al	Romania, Arad, Munţii Zărandului, Soimos near Lipova, 270 m, 46.1087°N 21.72367°E, 2/05/2007, SŠ, KM, JZL, VK; 27/05/2016, SŠ, VC, MŠ		4xᵃ	0.688±0.005; 0.171±0.001	10		MW070215; MW070216	1; 1	MW022541; MW022542	-	-
24GRE-al	Serbia, Južni Banat, Deliblatska peščara, near Grebenac towards Jasenovo, 100 m, 44.91472°N 21.26682°E, 3/05/2007, SŠ, KM, JZL, VK		4x	0.702±0.001; 0.176±0.000	2		-	-	-	-	-
31KON-al	Bulgaria, Kyustendil, Konjavo, 597 m, 42.33112°N 22.77545°E, 9/05/2007, SŠ, VK		4x	0.696±0.004; 0.174±0.001	5		-	-	-	-	-
43HAG-al	Romania, Constanţa, Podişul Dobrogei de Sud, W of Mangalia, Limanu, 7 m, 43.81547°N 28.51344°E, 18/05/2007, SŠ, KM, JZL, VK 26/05/2016, SŠ, VC, MŠ	2n=32ᵃ	4xa	0.674±0.001; 0.168±0.000	6		-	-	-	-	-
50BAB-al	Romania, Tulcea, Podişul Babadagului, between Babadag and Baia, 113 m, 44.815°N 25.68972°E, 19/05/2007, SŠ, KM, JZL, VK		4xᵃ	0.695±0.005; 0.174±0.001	4		-	-	-	-	-
56PAS-al	Italy, Abruzzo, Parco nazionale della Maiella, Passo San Leonardo, 1291 m, 42.07461°N 14.03433°E, 29/05/2007, SŠ, MP, VK		4xᵃ	0.694±0.007; 0.174±0.002	4		-	-	-	-	-
57COL-al	Italy, Abruzzo, Gran Sasso e Monti della Laga, San Colombo, 167 m, 42.33583°N 13.59861°E, 30/05/2007, SŠ, MP, VK		4x	0.689±0.009; 0.172±0.002	5		-	-	-	-	-
59CAM-al	Italy, Abruzzo, Gran Sasso e Monti della Laga, Valico della Campannelle towards Fonte Cerreto, 1481 m, 42.45114°N 13.38639°E, 30/05/2007, SŠ, MP, VK		4xᵃ	0.695±0.006; 0.174±0.001	5		-	-	-	-	-
60AMA-al	Italy, Abruzzo, L´Aquila, Maiella, Mt. Amaro near Passo S. Leonardo, Parco nazionale della Maiella, 1410 m, 42.07339°N 14.05494°E, 31/05/2007, SŠ, MP, VK		4xᵃ	0.694±0.007; 0.173±0.001	5		MW070217; MW070218	1; 1	MW022543; MW022544	2; 3	MW070365-MW070369
69IMP-al	Italy, Basilicata, Parco nazionale del Pollino, N of Colle dell'Impiso, 1271 m, 39.95842°N 16.13956°E, 7/06/2007, SŠ, MP, VK		4x	0.700±0.014; 0.175±0.003	4		MW070219; MW070220	2; 2	MW022545-MW022548	-	-
88FEN-al	Italy, Piedmont, Valle del Chisone, Fenestrelle, fortress Forte Fenestrelle, 1630 m, 45.03556°N 7.06444°E, 13/06/2007, MP		4xᵃ	0.686±0.010; 0.172±0.003	5		-	-	-	-	-
90CEU-al	France, Provence-alpes-Côte d'Azur, Hautes-Alpes, Mt. Ceüse, 1572 m, 44.51722°N 5.86889°E, 15/06/2007, MP		4xᵃ	0.691±0.006; 0.173±0.001	4		MW070223; MW070224	1; 1	MW022553; MW022554	-	-
97SKR-al	Croatia, Primorsko-goranska županija, Krk island, S of the village of Skrbčići, 78 m, 45.04083ºN 14.49333ºE, 17/04/2008, SŠ, MP		4x	0.717±0.008; 0.179±0.002	7		-	-	-	-	-
102DCI-al	Croatia, Ličko-senjska županija, 2 km N of the crossroad to Dragičeviči, 358 m, 44.82833ºN 14.90333ºE, 18/04/2008, SŠ, MP		4xᵃ	0.703±0.004; 0.176±0.001	5		-	-	-	-	-
104RAB-al	Croatia, Primorsko-goranska županija, Rab island, port Mišnjak, 10 m, 44.70694ºN 14.85972ºE, 18/04/2008, SŠ, MP		4x	0.689±0.007; 0.172±0.002	5		-	-	-	-	-
107OBR-al	Croatia, Zadarska županija, the village of Kruševo, SW of Obrovać, 98 m, 44.19639ºN 15.68083ºE, 19/04/2008, SŠ, MP		4xᵃ	0.709±0.011; 0.177±0.003	5		-	-	-	-	-
108PJS-al	Croatia, Šibensko-kninska županija, the village of Prevjes, 338 m, 44.11222ºN 16.0775ºE, 19/04/2008, SŠ, MP		4xᵃ	0.704±0.007; 0.176±0.002	4		-	-	-	-	-
109PRI-al	Croatia, Šibensko-kninska županija, the town of Primošten, 53 m, 43.57889°N 15.93833°E, 20/04/2008, SŠ, MP		4x	0.683±0.007; 0.171±0.002	5		-	-	-	-	-
112SUT-al	Montenegro, Bar, between the towns Sutorman and Virpazar, 663 m, 42.14917°N 19.10694°E, 21/04/2008, SŠ, MP		4xᵃ	0.710±0.005; 0.177±0.001	5		-	-	-	-	-
114KRU-al	Montenegro, Ulcinj, the village of Kruče between the towns of Stari Bar and Ulcinj, 82 m, 41.99493°N 19.15298°E, 22/04/2008, SŠ, MP, VK		4xᵃ	0.702±0.005; 0.175±0.001	5		MW070229; MW070230	2; 2	MW022559-MW022562	-	-
115PET-al	Montenegro, Budva, Petrovac, 392 m, 42.21713ºN 18.95557ºE, 22/04/2008, SŠ, MP		4xᵃ	0.703±0.001; 0.176±0.000	5		-	-	-	-	-
117PON-al	Croatia, Dubrovačko-neretvanska županija, Pelješac Peninsula, the village of Ponikve, 223 m, 42.84889ºN 17.62194ºE, 23/04/2008, SŠ, MP		4x	0.706±0.004; 0.177±0.001	4		-	-	-	-	-
123RDJ-al	Bosnia and Herzegovina, Hercegovačko-neretvanski kanton, close to Radimlja, near the town of Stolac , 67 m, 43.09972ºN 17.92333ºE, 25/04/2008, SŠ, MP		4xᵃ	0.703±0.003; 0.176±0.001	3		-	-	-	-	-
125DZE-al	Croatia, Šibensko-kninska županija, near the bifurcation to Dzepine Jerkovići, 256 m, 44.08778ºN 16.22639ºE, 26/04/2008, SŠ, MP		4xᵃ	0.710±0.004; 0.177±0.001	5		-	-	-	-	-
129OCI-al	Slovenia, Sežana, between the villages of Ocizla and Petrinje, 411 m, 45.575ºN 13.91083ºE, 28/04/2008, SŠ, MP		4xᵃ	0.718±0.008; 0.180±0.002	5		-	-	-	-	-
131OPI-al	Italy, Friuli-Venezia Giulia, Opicina near Trieste, 318 m, 45.69389°N 13.81417°E, 28/04/2008, SŠ, MP, VK		4xᵃ	0.715±0.004; 0.179±0.001	5		MW070231; MW070232	1; 1	MW022563-MW022564	-	-
133KEL-al	Serbia, Severna Bačka, the village of Kelebija, 115 m, 46.16883ºN 19.57823ºE, 13/05/2008, SŠ, JŠ		4xᵃ	0.703±0.009; 0.176±0.002	5		-	-	-	-	-
136BOL-al	Serbia, Braničevo, the village of Boljetin, the nature reserve of Boljetinska reka, 100 m, 44.54ºN 22.02961ºE, 15/05/2008, SŠ, JŠ		4xᵃ	0.698±0.002; 0.174±0.000	4		-	-	-	-	-
137RAD-al	Serbia, Braničevo, the village of Radenka, 415 m, 44.55531ºN 21.767ºE, 15/05/2008, SŠ, JŠ		4xᵃ	0.697±0.003; 0.174±0.001	5		-	-	-	-	-
138VRS-al	Serbia, Zaječar, Vrška Čuka hill, 652 m, 43.83544ºN 22.36319ºE, 15/05/2008, SŠ, JŠ		4x	0.698±0.004; 0.174±0.001	6		-	-	-	-	-
140TOP-al	Serbia, Pirot, the village of Topli, 407 m, 43.26617ºN 22.55539ºE, 17/05/2008, SŠ, JŠ		4xᵃ	0.705±0.001; 0.176±0.000	6		-	-	-	-	-
142IZV-al	Serbia, Zaječar, Mali Izvor, 300 m, 43.858ºN 21.89588ºE, 17/05/2008, SŠ, JŠ		4xᵃ	0.701±0.002; 0.175±0.000	5		-	-	-	-	-
143MAG-al	Serbia, Raška, the Maglič fortress, 374 m, 43.61303ºN 20.55108ºE, 18/05/2008, SŠ, JŠ		4x	0.708±0.000; 0.177±0.001	5		-	-	-	-	-
144OST-al	Serbia, Moravica, Čačak, Ostrica hill, the settlement of Gornji Vujetinci, 780 m, 43.93469ºN 20.53192ºE, 18/05/2008, SŠ, JŠ		4xᵃ	0.703±0.002; 0.176±0.001	5		-	-	-	-	-
190PJE-al	Serbia, Zlatibor, Prijepolje, 1240 m, 43.34ºN 19.4825ºE, 18/06/2008, SŠ, MP		4xᵃ	0.701±0.008; 0.175±0.002	5		-	-	-	-	-
196TRE-al	Bosnia and Herzegovina, Hercegovačko-neretvanski kanton, Treskavica Mt., Vratlo pass, 1153 m, 43.49457ºN 18.52623ºE, 21/06/2008, SŠ, MP		4xᵃ	0.716±0.003; 0.179±0.001	5		-	-	-	-	-
205PRA-al	France, Provence-alpes-Côte d'Azur, Alpes-Maritimes, Parc National du Mercantour, Le Pra, 1920 m, 44.32347°N 6.89308°E, 12/07/2006, JZL, KM		4x	0.709±0.006; 0.177±0.001	5		-	-	-	-	-
216CHT-al	Poland, Województwo świętokrzyskie, powiat Buski, Chotel Czerwony, nature reserve Przęślin, 205 m, 50.37795°N 20.7175°E, 1/05/2009, SŠ, PM		4x	0.689±0.004; 0.172±0.001	5		-	-	-	-	-
217SUL-al	Poland, Województwo świętokrzyskie, powiat Buski, near Sułkowice and Skotniki Male, 270 m, 50.42905°N 20.80587°E, 2/05/2009, SŠ, PM		4x	0.693±0.008; 0.173±0.002	5		-	-	-	-	-
239KMN-al	Czechia, Juhomoravský kraj, Kameníky nature reserve, 278 m, 48.73902°N 16.67848°E, 5/05/2009, KM, BF		4x	0.698±0.007; 0.175±0.002	5		-	-	-	-	-
250BUR-al	Germany, Baden-Württemberg, Burkheim, circa 1 km from the ruin of Burgberg, 205 m, 48.10108°N 7.59255°E, 19/04/2010, MT, SŠ, JZL, KM		4x	0.700±0.005; 0.175±0.001	5		MW070245; MW070246	2; 2	MW022592-MW022595	-	-
259SDS-al	Spain, Castilla y León, Burgos, Santo Domingo de Silos, 1100 m, 41.96473°N 3.37332°W, 26/05/2010, SŠ, JZL, KM		4x	0.694±0.003; 0.173±0.001	5		MW070247-MW070248	2; 4	MW022596-MW022601	-	-
271JAV-al	Spain, Aragón, Teruel, Sierra de Javalambre, 1853 m, 40.11545°N 1.0167°W, 3/06/2010, SŠ, KM, JZL		4x	0.696±0.009; 0.174±0.002	5		-	-	-	-	-
272PEA-al	Spain, Comunidad Valenciana, Castellón, Mt. Penyagolosa, S of the village of San Joan de Penyagolosa, 1695 m, 40.22532°N 0.3491°W, 4/06/2010, SŠ, KM, JZL		4x	0.694±0.012; 0.173±0.003	5		-	-	-	-	-
274VEX-al	France, Provence-alpes-Côte d'Azur, Vaucluse, Mt. Ventoux, 1686 m, 44.1635°N 5.30665°E, 6/06/2010, SŠ, KM, JZL		4x	0.681±0.001; 0.170±0.000	2		-	-	-	-	-
305LUN-al	Spain, Castilla y León, León, Caldas de Luna, 1200 m, 42.93083ºN 5.866ºW, 3/05/2011, SŠ, JZL, PM		4x	0.709±0.007; 0.177±0.002	4		-	-	-	-	-
313PUJ-al	Spain, Aragón, Zaragoza, N of the village of Purujosa, E of El Morón, 1390 m, 41.72167ºN 1.74367ºW, 8/05/2011, SŠ, JZL, PM,		4x	0.684±0.005; 0.171±0.001	5		-	-	-	-	-
326TUB-al	Spain, Aragón, Huesca, Pyrenees, El Turbón, the village of Las Vilas del Turbón, 1770 m, 42.42033ºN 0.529ºE, 6/06/2011, SŠ, JZL, DRL		4x	0.685±0.003; 0.171±0.001	3		-	-	-	-	-
367TZT-al	Morocco, Tangier-Tetouan, Rif Atlas, Djebel Tazaout, 1620 m, 35.27083°N 5.12717°W, 25/04/2012, SŠ, PM		4x	0.697±0.010; 0.174±0.003	5		MW070263; MW070264	1; 1	MW022637-MW022638	2; 2	MW070407-MW070410
409SLT-al	Greece, Anatolikí Makedonía kai Thráki, Drama, SW of Skaloti, 777 m, 41.37494°N 24.24381°E, 21/05/2016, SŠ, VC, MŠ		4x	0.705±0.007; 0.176±0.002	10		-	-	-	-	-
424MET-al	Greece, Ípeiros, Ioannina, Metamorfosis, 534 m, 39.78197°N 20.74083°E, 8/05/2013, VK		4x	0.675±0.017; 0.169±0.004	3		-	-	-	-	-
425MEL-al	Greece, Ípeiros, Ártas, Melissourgi, 946 m, 39.51428°N 21.13669°E, 8/05/2013, VK		4x	0.711±0.010; 0.178±0.002	6		-	-	-	-	-
426KAN-al	Greece, Ípeiros, Thesprotía, Kanon, 942 m, 39.52336°N 21.01633°E, 8/05/2013, VK		4x	0.706±0.005; 0.177±0.001	7		-	-	-	-	-
427AMB-al	Greece, Ípeiros, Thesprotía, Ambelochori, 1070 m, 39.51428°N 21.03667°E, 8/05/2013, VK	2n=32	4x	0.706±0.005; 0.176±0.001	3		-	-	-	-	-
444VYS-al	Slovakia, Bratislava region, Malé Karpaty, Mt. Vysoká, the nature reserve Vysoká, 722 m, 48.41613°N 17.21704°E, 1/11/2014, SŠ		4x	0.706±0.005; 0.177±0.001	10		-	-	-	-	-
447TOK-al	Hungary, Komárom-Esztergom Keleti-Gerecse, Tokod, Cigány-hegy, 143 m, 47.72308°N 18.67253°E, 9/04/2015, 18/09/2015, SŠ, PM		4x	0.707±0.002; 0.177±0.000	7		-	-	-	-	-
449SRM-al	Bulgaria, Haskovo, Topolovgrad, SE of the village of Srem, 132 m, 42.0462°N 26.4907°E, 11/04/2015, SŠ		4x	0.699±0.001; 0.175±0.000	3		MW070279; MW070280	1; 3	MW022662-MW022665	3; 2	MW070433-MW070437
473UZO-al	Hungary, Bács-Kiskun, Uzovics telep, 99 m, 46.80032°N 19.30947°E, 7/05/2016, SŠ, VC, MŠ		4x	0.694±0.005; 0.174±0.001	10		-	-	-	-	-
502SVD-al	Bulgaria, Smolyan, Svati Dimitar, Svati Duh hill, 1357 m, 41.66764°N 24.77842°E, 24/05/2016, SŠ, VC, MŠ		4x	0.696±0.002; 0.174±0.001	6		-	-	-	-	-
503HRT-al	Bulgaria, Plovdiv, Karlovo, between Trojan and Karlovo, 750 m, 42.72829°N 24.61475°E, 24/05/2016, SŠ, VC, MŠ		4x	0.700±0.005; 0.175±0.001	10		-	-	-	-	-
507PZU-al	Romania, Constanţa, between Palazu Mic and (NW of) Piatra, 5 m, 44.42097°N 28.53164°E, 26/05/2016, SŠ, VC, MŠ		4x	0.696±0.004; 0.174±0.001	10		MW070305; MW070306	2; 1	MW022704-MW022706	-	-
518GJN-al	Albania, Elbasan, Gjenar, 807 m, 41.04414°N 20.18478°E, 14/06/2016, VC, MŠ		4x	0.701±0.009; 0.175±0.002	3		-	-	-	-	-
534MIM-al	Albania, Korçë, Mali i Morave Mts, 1118 m, 40.58834°N 20.81561°E, 22/06/2016, VC, MŠ		4x	0.697±0.008; 0.174±0.002	5		-	-	-	-	-
553HRH-al	Slovakia, Košice region, Slovenský kras, Mt. Okrúhle, Hrhov, 292 m, 48.60849°N 20.78485°E, 1/06/2017, SŠ, VC		4x	0.692±0.007; 0.173±0.002	10		MW070337; MW070338	2; 2	MW022753-MW022756	-	-
554MDV-al	Italy, Piedmont, Cogne valley, Lillaz, chapel of Madonna d. Nevi, 2124 m, 45.59917°N 7.4355°E, 7/06/2017, SŠ, VC		4x	0.693±0.008; 0.173±0.002	10		-	-	-	-	-
560FEU-al	Italy, Valle d'Aosta, The Valley of Valpelline, between La Tsa and Pas des Feuilles, 2293 m, 45.89072°N 7.44544°E, 10/06/2017, SŠ, VC		4x	0.694±0.004; 0.173±0.001	10		-	-	-	-	-
569LMT-al	France, Provence-alpes-Côte d'Azur, Hautes-Alpes, La Monta, SE of Ristolas, 1691 m, 44.76553°N 6.98739°E, 15/06/2017, SŠ, VC		4x	0.694±0.004; 0.174±0.001	10		-	-	-	-	-
A. collinum
261UXA-co	Spain, Soria, archaeological site of Uxama between the villages of El Burgo de Osma and Alcubilla del Marqués, 963 m, 41.57827°N 3.09383°W, 26/05/2010, SŠ, KM, JZL	2n=32	4x	1.085±0.016; 0.271±0.004	8		-	-	-	-	-
351GOR-co	Spain, Granada, N of Sierra de Baza, SW of Baza, E of Baúl, 1240 m, 37.43333°N 2.90567°W, 13/04/2012, SŠ, PM, DRL		4x	1.111±0.003; 0.278±0.001	5		MW070257; MW070258	3; 3	MW022618-MW022623	3	MW070393-MW070395
360AZR-co	Morocco, Meknès-Tafilalet, Moyen Atlas, Azrou, 1280 m, 33.436°N 5.224°W, 20/04/2012, SŠ, PM, DRL		4x	1.086±0.005; 0.271±0.001	5		MW070261; MW070262	1; 1	MW022635; MW022636	2; 3	MW070402-MW070406
364BSN-co	Morocco, Oriental, Beni-Snassen, SE from Ain-Almou, 1344 m, 34.83783°N 2.20633°W, 22/04/2012, SŠ, PM, DRL		4x	1.106±0.006; 0.276±0.002	5		-	-	-	-	-
365DAA-co	Morocco, Taza-al Hoceima-Taounate, Rif Mts, Djebel Azrou Akchar, 1820 m, 34.78867°N 3.8425°W, 23/04/2012, SŠ, PM, DRL		4x	1.081±0.001; 0.270±0.000	5		-	-	-	-	-
580ETR-co	Portugal, Évora, between Sousel and Estremoz, 350 m, 38.88720°N 7.65070°W, 18/03/2018, SŠ, VC		4x	1.094±0.006; 0.274±0.001	7		MW070341; MW070342	1; 2	MW022764-MW022766	2; 2	MW070501-MW070504
A. foliosum
151KAT-fo	Greece, Pelopónnisos, Dytikí Elláda, Akhaia, Kato Zachlorou, 690 m, 38.06993°N 22.1616°E, 29/05/2008, SŠ, JZL, KM 9/05/2016, SŠ, VC, MŠ	2n=16	2x	0.511±0.010; 0.255±0.005	5		MW070233; MW070234	1; 1	MW022565; MW022566	1; 1	MW070374; MW070375
491GRN-fo	Greece, Attikí, Dytikí Attikí, Gerania Mts, W of Chani Derveni, 1196 m, 38.02156°N 23.14494°E, 13/05/2016, SŠ, VC, MŠ		2x	0.492±0.018; 0.246±0.009	4		MW070299; MW070300	2; 2	MW022694-MW022697	1; 1	MW070458; MW070459
499THE-fo	Greece, Anatolikí Makedonía kai Thráki, Thassos island, Ipsarion Mt., western part of Mt. Fanos, NE of Theologos, 700 m, 40.68634°N 24.73689°E, 20/05/2016, SŠ, VC, MŠ		2x	0.511±0.010; 0.256±0.005	5		MW070301; MW070302	2; 2	MW022698-MW022701	1	MW070460
546LZR-fo	Greece, Crete, Lasíthi, Dikti Mts, towards Mt. Lazaros, 1695 m, 35.11846°N 25.53599°E, 10/05/2017, SŠ, VC, MŠ		2x	0.504±0.009; 0.252±0.004	10		MW070323; MW070324	2; 2	MW022728-MW022731	-	-
584ATA-fo	Greece, Notíou Aigaíou, Rhodos island, Mt. Ataviros, S of Embona, 973 m, 36.198056°N 27.846667°E, 29/03/2018, SŠ, VC		2x	0.514±0.008; 0.257±0.004	9		MW070345; MW070346	1; 1	MW022769; MW022770	-	-
592PTR-fo	Greece, Vóreio Aigaío, Lesvos island, around Mt. Petrovouni, S of Agiasos, 734 m, 39.04581°N 26.40845°E, 18/04/2018, SŠ, VC		2x	0.507±0.003; 0.254±0.002	10		MW070353; MW070354	1; 2	MW022777-MW022779	-	-
594PEO-fo	Greece, Vóreio Aigaío, Chios island, Mt. Pelineo, NE of Spartounta, 955 m, 38.55843°N 25.99965°E, 21/04/2018, SŠ, VC		2x	0.505±0.010; 0.253±0.005	5		-	-	-	-	-
595KEK-fo	Greece, Vóreio Aigaío, Samos island, Oros Kerkis, Profitis Ilias (1139 m), 1160 m, 37.72213°N 26.63390°E, 23/04/2018, SŠ, VC		2x	0.509±0.002; 0.255±0.001	5		-	-	-	-	-
596AML-fo	Greece, Vóreio Aigaío, Samos island, Oros Ambelos, Mt. Lazarou (1025 m), W exposure, S of Vourliotes village, 942 m, 37.75686°N 26.84730°E, 24/04/2018, SŠ, VC		2x	0.510±0.003; 0.255±0.002	5		-	-	-	-	-
A. fulvescens
593PTS-fu	Greece, Vóreio Aigaío,Chios island, Mt. Provatas, Avgonima, 711 m, 38.38076°N 26.04364°E, 18/04/2018, SŠ, VC		2x	0.587±0.006; 0.293±0.003	4		-	-	-	-	-
594PEO-fu	Greece, Vóreio Aigaío, Chios island, Mt. Pelineo, NE of Spartounta, 955 m, 38.55843°N 25.99965°E, 21/04/2018, SŠ, VC	2n=16	2x	0.598±0.014; 0.299±0.007	8		MW070213; MW070214	2; 4	MW022787-MW022792	2; 2	MW070511-MW070514
595KEK-fu	Greece, Vóreio Aigaío, Samos island, Oros Kerkis, above the monastery Evangelistrias (650 m), 831 m, 37.71761°N 26.63826°E, 23/04/2018, SŠ, VC	2n=16	2x	0.596±0.005; 0.298±0.003	10		MW070359; MW070360	3; 5	MW022793-MW022800	1; 2	MW070515-MW070517
596AML-fu	Greece, Vóreio Aigaío, Samos island, Oros Ambelos, Mt. Lazarou (1025 m), W exposure, S of Vourliotes village, 942 m, 37.75686°N 26.84730°E, 24/04/2018, SŠ, VC		2x	0.552±0.008; 0.276±0.004	5		-	-	-	-	-
A. granatense
261UXA-gr	Spain, Castilla y León, Soria, near the archeological site of Uxama, 963 m, 41.57827°N 3.09383°W, 26/05/2010, SŠ, KM, JZL		6x	0.956±0.004; 0.159±0.001	2		-	-	-	-	-
265AFL-gr	Spain, Andalucía, Granada, Alfacar near Granada, 1164 m, 37.25902°N 3.54733°W, 30/05/2010, SŠ, KM, JZL		6x	0.962±0.002; 0.160±0.000	4		-	-	-	-	-
267ABR-gr	Spain, Andalucía, Granada, Sierra Nevada, Abrucena, 1864 m, 37.09125°N 2.84642°W, 31/05/2010, SŠ, JZL, KM		6x	0.954±0.010; 0.159±0.002	5		MW070249; MW070250	2; 2	MW022602-MW022605	3; 4	MW070378-MW070384
304ENR-gr	Spain, Castilla y León, León, Valverde-Enrique, 830 m, 42.311°N 5.302°W, 3/05/2011, SŠ, JZL, PM		6x	0.958±0.002; 0.160±0.000	4		MW070255; MW070256	2; 4	MW022612-MW022617	3; 3	MW070387-MW070392
310CMR-gr	Spain, Castilla-La Mancha, Cuenca, Cañamares, 868 m, 40.44217ºN 2.25817ºW, 7/05/2011, SŠ, JZL, PM		6x	0.969±0.001; 0.162±0.000	5		-	-	-	-	-
313PUJ-gr	Spain, Aragón, Zaragoza, N of the village of Purujosa, 1390 m, 41.72167ºN 1.74367ºW, 8/05/2011, SŠ, JZL, PM		6x	0.949±0.006; 0.158±0.001	5		-	-	-	-	-
319LOM-gr	Spain, Andalucía, Granada, Sierra Nevada, Loma de Piedra Blanca, 2385 m, 36.97933ºN 3.32917ºW, 28/06/2011, SŠ, JZL, DRL		6x	0.934±0.013; 0.156±0.002	2		-	-	-	-	-
353TIC-gr	Morocco, Marrakech-Tensift-Al Haouz, Haut Atlas, Tizi-n-Tichka, 2100 m, 31.30517°N 7.37217°W, 16/04/2012, SŠ, PM		6x	0.990±0.013; 0.165±0.002	5		-	-	-	-	-
354OUK-gr	Morocco, Marrakech-Tensift-Al Haouz, Haut Atlas, Oukaïmeden, 2620 m, 31.21017°N 7.8495°W, 17/04/2012, SŠ, PM		6x	0.993±0.009; 0.166±0.001	9		MW070259; MW070260	3; 8	MW022624-MW022634	3; 3	MW070396-MW070401
364BNS-gr	Morocco, Oriental, Beni-Snassen Mts, SE from Ain-Almou, 1344 m, 34.83783°N 2.20633°W, 22/04/2012, SŠ, PM		6x	0.985±0.007; 0.160±0.001	5		-	-	-	-	-
365DAA-gr	Morocco, Taza-Al Hoceima-Taounate, Rif Atlas, Djebel Azrou Akchar, 1820 m, 34.78867°N 3.8425°W, 23/04/2012, SŠ, PM		6x	0.982±0.007; 0.164±0.001	5		-	-	-	-	-
368SFI-gr	Spain, Andalucía, Almería, Sierra de los Filabres, 1912 m, 37.208°N 2.6075°W, 27/04/2012, SŠ, PM		6x	0.953±0.008; 0.159±0.001	5		-	-	-	-	-
578JQR-gr	Portugal, Faro, Castro Marim, N from Junqueira, 40 m, 37.26674°N 7.46820°W, 18/03/2018, SŠ		6x	0.953±0.019; 0.159±0.003	5		-	-	-	-	-
579MER-gr	Portugal, Beja, Mértola, 153 m, 37.63213°N 7.62018°W, 18/03/2018, SŠ, VC		6x	0.954±0.006; 0.159±0.001	8		MW070339; MW070340	3; 4	MW022757-MW022763	-	-
A. hirsutum
35GAL-hi	Bulgaria, Varna, Varna, 6 km from Galata, 74 m, 43.12797°N 27.92908°E, 12/05/2007, SŠ, KM, JZL, VK		6x	1.958±0.020; 0.326±0.003	10		-	-	-	-	-
38KAL-hi	Bulgaria, Dobrich, Kavarna, cape Kaliakra, 45 m, 43.368°N 28.46408°E, 13/05/2007, SŠ, KM, JZL, VK		6x	1.962±0.033; 0.327±0.006	10		-	-	-	-	-
43HAG-hi	Bulgaria, Constanţa, Podişul Dobrogei de Sud, W of Mangalia, Limanu, near the lake Lacul Mangalia, 7 m, 43.81547°N 28.51344°E, 18/05/2007, SŠ, KM, JZL, VK 26/05/2016, SŠ, VC, MŠ		6x	1.948±0.015; 0.325±0.002	5		-	-	-	-	-
44CHE-hi	Bulgaria, Constanţa, Podişul Dobrogei, reserve Cheia, 105 m, 44.50772°N 28.42758°E, 26/05/2016, SŠ, VC, MŠ		6x	2.052±0.023; 0.342±0.004	5		-	-	-	-	-
47PTA-hi	Bulgaria, Constanţa, Podişul Dobrogei, Piatra, 30 m, 44.39906°N 28.56392°E, 19/05/2007, SŠ, VC, MŠ		6x	1.950±0.006; 0.325±0.001	5		-	-	-	-	-
392DEM-hi	Ukraine, Crimea, Bakhchysarai, Demerdzhy Yaila, 625 m, 44.74833°N 34.39944°E, 8/07/2012, SŠ		6x	1.912±0.011; 0.319±0.002	2		MW070267; MW070268	2; 2	MW022641-MW022644	-	-
394MEZ-hi	Ukraine, Crimea, Bakhchysarai, Mezhdureche, 190 m, 44.89111°N 34.85639°E, 8/07/2012, SŠ		6x	1.939±0.015; 0.323±0.002	2		-	-	-	-	-
412BLS-hi	Bulgaria, Varna, NW of Beloslav, W of Slanchevo, near Pobiti Kamani, 97 m, 43.17364°N 27.69886°E, 14/05/2012, KS 14/06/2014, SŠ, AM, DRL		6x	1.940±0.032; 0.323±0.005	5		-	-	-	-	-
443KAM-hi	Bulgaria, Varna, Varna, Kamčija, N of Škorpilovci, 0 m, 42.98173°N 27.89227°E, 11/04/2015, SŠ, PM		6x	2.028±0.015; 0.338±0.002	10		MW070275; MW070276	1; 2	MW022656-MW022658	4; 5	MW070424-MW070432
505SZP-hi	Bulgaria, Burgas, Sozopol, -9 m, 42.41126°N 27.65755°E, 25/05/2016, SŠ, VC, MŠ		6x	2.066; 0.344	1		-	-	-	-	-
506DRK-hi	Bulgaria, Dobrich, Shabla, Durankulak lake, 20 m, 43.6975°N 28.56631°E, 26/05/2016, SŠ, VC, MŠ	2n=48	6x	2.073±0.005; 0.345±0,001	2		-	-	-	-	-
507PZU-hi	Romania, Constanţa, between Palazu Mic and (NW of) Piatra, 5 m, 44.42097°N 28.53164°E, 26/05/2016, SŠ, VC, MŠ		6x	2.003±0.014; 0.334±0.002	10		MW070307; MW070308	1; 1	MW022707; MW022708	5; 6	MW070461-MW070471
A. minutum
159KIA-mi	Greece, Stereá Elláda, Fthiotida, Parnassos Mts, Kelaria valley, ski resort, 1880 m, 38.55538ºN 22.58382ºE, 31/05/2008, SŠ, KM, JZL		2x	0.491±0.008; 0.246±0.004	5		-	-	-	-	-
160FTE-mi	Greece, Stereá Elláda, Fthiotida, Parnassos Mts, Fterolaka ski resort, 1786 m, 38.56753ºN 22.58805ºE, 5/05/2013, VK		2x	0.488±0.003; 0.244±0.001	5		-	-	-	-	-
319LOM-mi	Spain, Andalucía, Granada, Sierra Nevada, Loma del Tanto, 2689 m, 37.00767ºN 3.3025ºW, 28/06/2011, SŠ, JZL, DRL	2n=16	2x	0.505±0.000; 0.252±0.000	3			-	-	-	-
368SFI-mi	Spain, Andalucía, Almería, Sierra de los Filabres, 1912 m, 37.20800°N 2.60750°W, 27/04/2012, SŠ, PM		2x	0.499±0.005; 0.249±0.003	7		MW070265; MW070266	1; 1	MW022639; MW022640	1; 1	MW070411; MW070412
443KAM-mi	Bulgaria, Varna, Varna, Kamčija , N of Škorpilovci, 0 m, 42.98173°N 27.89557°E, 11/04/2015, SŠ, PM		2x	0.498±0.001; 0.249±0.001	10		MW070277; MW070278	1; 2	MW022659-MW022661	-	-
458PSS-mi	Greece, Anatolikí Makedonía kai Thráki, Évrou, S of the old village of Pessani, 133 m, 41.05166°N 26.07433°E, 18/04/2015, SŠ, PM 22/05/2016, SŠ, VC, MŠ		2x	0.498±0.001; 0.249±0.000	2		MW070283; MW070284	1; 1	MW022670; MW022671	1	MW070438
541IDA-mi	Greece, Crete, Irákleio, Mt. Lagos (1520 m), subpop A: 1586 m, subpop B: 1915 m, subpop. A: 35.19875°N subpop. B: 35.20444°N 24.82944°E 24.81456°E, 6/05/2017, SŠ, VC		2x	0.496±0.004; 0.248±0.002	10		MW070309; MW070310	1; 1	MW022709; MW022710	-	-
544DTI-mi	Greece, Crete, Lasíthi, Dikti (Lassithi Mts) towards Mt. Spathi= Mt. Dikti, 1527 m, 35.11656°N 25.47878°E, 8/05/2017, SŠ, VC		2x	0.492±0.007; 0.246±0.004	3		MW070315; MW070316	2; 2	MW022715-MW022718	1	MW070472
546LZR-mi	Greece, Crete, Lasíthi, Katharo, subpop A, 1232 m, Livadia fields, subpop B, 1401 m, subpop A: 35.13337°N subpop B: 35.12676°N 25.54280°E 25.54328°E, 10/05/2017, SŠ, VC, MŠ		2x	0.498±0.011; 0.249±0.005	4		-	-	-	-	-
591AGR-mi	Greece, Vóreio Aigaío, Lesvos island, near Agra, 387 m, 39.15324°N 26.06298°E, 17/04/2018, SŠ, VC		2x	0.491±0.002; 0.245±0.001	5		-	-	-	-	-
592PTR-mi	Greece, Vóreio Aigaío, Lesvos island, around Mt. Petrovouni, 734 m, 39.04581°N 26.40845°E, 18/04/2018, SŠ, VC		2x	0.497±0.002; 0.248±0.001	7		MW070355; MW070356	1; 2	MW022780-MW022782	-	-
A. pogonocarpum
583AGG-pg	Greece, Nótio Aigaío, Rhodos island, N of Agios Georgios chapel, 236 m, 36.1895°N 27.91277°E, 28/03/2018, SŠ, VC		2x	0.948±0.011; 0.474±0.005	10		MW070343; MW070344	1; 1	MW022767-MW022768	1; 1	MW070505; MW070506
A. siculum
160FTE-sc	Greece, Stereá Elláda, Fthiotida, Parnassos Mts, Fterolaka ski resort, 1786 m, 38.56753°N 22.58805°E, 05/2013, VK		6x	1.217±0.004; 0.203±0.001	4		MW070237; MW070238	1; 1	MW022573; MW022574	-	-
163KROb-sc	Greece, Stereá Elláda, Fokída, Krokillo, 1187 m, 38.57122°N 22.05775°E, 1/06/2008, SŠ, JZL, KM		6x	1.238±0.010; 0.206±0.002	4		MW070239; MW070240	2; 3	MW022575-MW022579	-	-
482ZRL-sc	Greece, Dytikí Elláda, Achaea, Zarelia, 935 m, 37.93377°N 22.211373°E, 10/05/2016, SŠ, VC, MŠ		6x	1.242±0.007; 0.207±0.001	10		-	-	-	-	-
485ZIR-sc	Greece, Pelopónnisos, Korinthía, Ziria, ski resort, 1666 m, 37.93648°N 22.42390°E, 11/05/2016, SŠ, VC, MŠ		6x	1.236±0.012; 0.206±0.002	10		MW070293; MW070294	1; 4	MW022685-MW022689	-	-
488OSK-sc	Greece, Pelopónnisos, Arcadia, Ostrakina (Menalo ski center), 1541 m, 37.64586°N 22.26775°E, 12/05/2016, SŠ, VC, MŠ		6x	1.227±0.011; 0.205±0.002	9		MW070295; MW070296	1; 1	MW022690, MW022691	4; 4	MW070450-MW070457
490ARC-sc	Greece, Pelopónnisos, Argolida, Arachnion oros, S of Arachneo, 1080 m, 37.64315°N 22.96488°E, 13/05/2016, SŠ, VC, MŠ		6x	1.283±0.016; 0.214±0.003	3		-	-	-	-	-
541IDA-sc	Greece, Crete, Réthymno, Psiloritis Mts., Mt. Lagos (1520 m), 1586 m, 35.19875°N 24.82944°E, 6/05/2017, SŠ, VC		6x	1.211±0.006; 0.202±0.001	10		MW070311; MW070312	1; 1	MW022711; MW022712	-	-
544DTI-sc	Greece, Crete, Lásithi, Dikti (Lassithi Mts) towards Mt. Spathi= Mt. Dikti, 1527 m, 35.11656°N 25.47878°E, 8/05/2017, SŠ, VC		6x	1.220±0.006; 0.203±0.001	7		MW070317; MW070318	1; 1	MW022719; MW022720	-	-
547DCH-sc	Greece, Crete, Chanía, Lefka Ori Mts, Mt. Dochi, 1635 m, 35.26944°N 24.0875°E, 11/05/2017, SŠ, VC		6x	1.226±0.009; 0.204±0.002	10		MW070329; MW070330	1; 1	MW022742; MW022743	3; 6	MW070482-MW070490
549QUA-sc	Italy, Sicily island, provincia di Palermo, below Quacella, 1317 m, 37.85243°N 14.01530°E, 21/05/2017, GD, SŠ, VC	2n=48	6x	1.214±0.029; 0.202±0.005	5		MW070331; MW070332	1; 2	MW022744-MW022746	-	-
550BTG-sc	Italy, Sicily island, provincia di Palermo, Piano Battaglia, 1616 m, 37.88026°N 14.035°E, 22/05/2017, GD, SŠ, VC		6x	1.220±0.006; 0.204±0.001	10		MW070333; MW070334	2; 2	MW022747-MW022750	5; 5	MW070491-MW070500
A. simplex
103JAC-sx	Croatia, Ličko-senjska županija, the village of Jablanac, 4 m, 44.70528ºN 14.8975ºE, 18/04/2008, SŠ, MP		2x	0.610±0.008; 0.30538±0.004	5		-	-	-	-	-
108PJS-sx	Croatia, Šibensko-kninska županija, Prevjes, 338 m, 44.11222ºN 16.0775ºE, 19/04/2008, SŠ, MP		2x	0.600±0.002; 0.300±0.001	5		-	-	-	-	-
109PRI-sx	Croatia, Šibensko-kninska županija, Primošten, 53 m, 43.5789°N 15.93833°E, 20/04/2008, SŠ, MP		2x	0.600±0.004; 0.300±0.002	5		MW070225; MW070226	1; 1	MW022555; MW022555	-	-
110PIS-sx	Croatia, Splitsko-dalmatinska županija, the village of Pisak, 106 m, 43.4025ºN 16.83778ºE, 20/04/2008, SŠ, MP		2x	0.613±0.006; 0.307±0.003	5		-	-	-	-	-
112SUT-sx	Montenegro, Primorski region, Bar, near the road between Sutorman and Virpazar, 663 m, 42.14917°N 19.10694°E, 21/04/2008, SŠ, MP		2x	0.594±0.004; 0.297±0.002	5		MW070227; MW070228	1; 1	MW022557; MW022558	1; 1	MW070372; MW070373
113ROZ-sx	Albania, Shkodër county, at the ruins of the castle Rozafa near the town of Shködra S of the Skadar lake, 125 m, 42.04667ºN 19.49389ºE, 21/04/2008, SŠ, MP		2x	0.598±0.005; 0.299±0.002	5		-	-	-	-	-
117PON-sx	Croatia, Splitsko-dalmatinska županija, Pelješac Peninsula, the village of Ponikve, 223 m, 42.84889ºN 17.62194ºE, 23/04/2008, SŠ, MP		2x	0.598±0.004; 0.300±0.002	5		-	-	-	-	-
122STO-sx	Bosnia and Herzegovina, Hercegovačko-neretvanski kanton, Stolac, 174 m, 43.08806ºN 17.94306ºE, 25/04/2008, SŠ, MP		2x	0.600±0.005; 0.300±0.003	5		-	-	-	-	-
123RDJ-sx	Bosnia and Herzegovina, Hercegovačko-neretvanski kanton, close to Radimlja, near the town of Stolac, 67 m, 43.09972ºN 17.92333ºE, 25/04/2008, SŠ, MP		2x	0.604±0.006; 0.302±0.003	5		-	-	-	-	-
151KAT-sx	Greece, Dytikí Elláda, Akhaia, near the road to Kato Zachlorou, 690 m, 38.06993ºN 22.1616ºE, 29/05/2008, SŠ, JZL, KM 9/05/2016, SŠ, VC, MŠ		2x	0.606±0.006; 0.303±0.003	12		MW070235; MW070236	3; 3	MW022567-MW022572	-	-
164TIS-sx	Greece, Stereá Elláda, Evrytania, Timfristos Mts, Karpenisi, 1500 m, 38.92548ºN 21.80877º, 2/06/2008, SŠ, KM, JZL		2x	0.594±0.007; 0.297±0.003	5		-	-	-	-	-
279AKS-sx	Turkey, Antalya Bölümü, road between Manavgat and Akseki, 935 m, 36.98583°N 31.75111°E, 24/03/2010, KM		2x	0.606±0.003; 0.303±0.001	5		MW070251; MW070252	1; 1	MW022606; MW022607	-	-
383AUR-sx	France, Provence-Alpes-Côte d’Azur, Vaucluse, the village of Aurel, 799 m, 44.13333°N 5.42861°E, 26/06/2012, SŠ		2x	0.591±0.006; 0.295±0.003	3		-	-	-	-	-
424MET-sx	Greece, Ípeiros, Ioánnina, Metamorfosis, 534 m, 39.78197°N 20.74083°E, 05/2013, VK		2x	0.596±0.004; 0.298±0.00	3		MW070271; MW070272	1; 1	MW022652; MW022653	-	-
449SRM-sx	Bulgaria, Haskovo, Topolovgrad, the village of Srem, 132 m, 42.0462°N 26.4907°E, 11/04/2015, SŠ		2x	0.624±0.004; 0.312±0.002	7		-	-		-	-
499THE-sx	Greece, Anatolikí Makedonía kai Thráki, Thassos island, NE of Theologos, Ipsarion Mt., 700 m, 40.68634°N 24.73689°E, 20/05/2016, SŠ, VC, MŠ		2x	0.612±0.0137; 0.306±0.007	8		MW070303; MW070304	1; 1	MW022702; MW022702	-	-
543ARN-sx	Greece, Crete, Lasíthi, near the Dikteon Andron cave, 974 m, 35.16344°N 25.44528°E, 7/05/2017, SŠ, VC		2x	0.595±0.003; 0.297±0.002	10		MW070313; MW070314	1; 1	MW022713; MW022714	-	-
544DTI-sx	Greece, Crete, Lasíthi, Dikti (Lassithi Mts) towards Limnakaro, 1000 m, 35.14783°N 25.50333°E, 8/05/2017, SŠ, VC		2x	0.594±0.003; 0.2978±0.001	10		-	-	-	-	-
551RBS-sx	Italy, Sicily island, Provincia di Palermo, Rocca Busambra, 1250 m, 37.85290°N 13.14765°E, 23/05/2017, SŠ, VC	2n=16	2x	0.591±0.009; 0.295±0.004	2		MW070335; MW070336	1; 1	MW022751; MW022752	-	-
583AGG-sx	Greece, Nótio Aigaío, Rhodos, N of Agios Georgios chapel, 236 m, 36.18950°N 27.91277°E, 28/03/2018, SŠ, VC		2x	0.609±0.007; 0.304±0.003	5		-	-	-	-	-
584ATA-sx	Greece, Nótio Aigaío, Rhodos, Mt. Ataviros, 825 m, 36.20040°N 27.83581°E, 29/03/2018, SŠ, VC		2x	0.598±0.001; 0.299±0.001	5		-	-	-	-	-
585PFI-sx	Greece, Nótio Aigaío, Rhodos, Mt. Profitis Ilias, S of Salakos, 765 m, 36.27278°N 27.93160°E, 29/03/2018, SŠ, VC		2x	0.601±0.006; 0.301±0.003	10		MW070347; MW070348	1; 1	MW022771; MW022772	-	-
595KEK-sx	Greece, Vóreio Aigaío, Samos island, Oros Kerkis, above the monastery Evangelistrias (650 m), 895 m, 37.71749°N 26.63563°E, 23/04/2018, SŠ, VC		2x	0.604±0.008; 0.302±0.004	10		MW070361; MW070362	1; 1	MW022801; MW022802	-	-
596AML-sx	Greece, Vóreio Aigaío, Samos, Oros Ambelos (Mts), Mt. Lazarou (1025 m), 942 m, 37.75686°N 26.84730°E, 24/04/2018, SŠ, VC, MŠ		2x	0.588±0.007; 0.294±0.004	5		-	-	-	-	-
A. simulans
481PTK-ss	Greece, Anatolikí Attikí, Agios Asomatos, Mt. Penteliko, 990 m, loc. class. of A. simulans, 38.07619°N 23.89030°E, 9/05/2016, SŠ, VC, MŠ	2n=32	4x	1.043±0.018; 0.261±0.004	4		MW070291; MW070292	3; 4	MW022678-MW022684	2; 3	MW070445-MW070449
489SAG-ss	Greece, Pelopónnisos, Arcadia, Eparchia Martinia, E of Sagkas, 800 m, 37.66806°N 22.46944°E, 12/05/2016, SŠ, VC, MŠ		4x	1.051±0.032; 0.263±0.008	6		MW070297; MW070298	1; 1	MW022692; MW022693	-	-
490ARC-ss	Greece, Pelopónnisos, Argolis, Arachnion oros, S of Arachneo, 1080 m, 37.64315°N 22.96488°E, 12/05/2016, SŠ, VC, MŠ		4x	1.045±0.014; 0.261±0.003	5		-	-	-	-	-
544DTI-ss	Greece, Crete, Lasíthi, Dikti (Lassithi Mts) towards Mt. Spathi= Mt. Dikti, 1100m - 1527 m, 35.14058°N 25.49533°E, 8/05/2017, SŠ, VC		4x	0.995±0.010; 0.249±0.002	10		MW070319; MW070320	3; 3	MW022721-MW022725	-	-
546LZR-ss	Greece, Crete, Lasíthi, subpop. B: Livadia fields, 1401 m, subpop. C: Dikti Mts, towards Mt. Lazaros, 1695 m, subpop. B: 35.12676°N subpop. C: 35.11846°N 25.54328°E 25.53599°E, 10/05/2017, SŠ, VC		4x	0.988±0.012; 0.247±0.003	7		MW070325; MW070326	3; 3	MW022732-MW022737	2; 3	MW070475-MW070479
A. smyrnaeum
544DTI-sy	Greece, Crete, Lasíthi, Dikti (Lassithi Mts) towards Limnakaro, 1000 m and 1100 m, 35.14783°N 25.50333°E, 8/05/2017, SŠ, VC	2n=16	2x	0.512±0.003; 0.257±0.001	3		MW070321; MW070322	1; 1	MW022726; MW022727	1; 1	MW070473; MW070474
546LZR-sy	Greece, Crete, Lasíthi, subpop A: Katharo, 1232 m, subpop B: Livadia fields, 1401 m, subpop. A: 35.13337°N subpop. B: 35.12676°N 25.5428°E 25.54328°E, 10/05/2017, SŠ, VC		2x	0.488±0.009; 0.244±0.0053	2		MW070327; MW070328	2; 2	MW022738-MW022741	1; 1	MW070480; MW070481
595KEK-sy	Greece, Vóreio Aigaío, Samos island, Oros Kerkis, Profitis Ilias (1139 m), 960 m, 37.71805°N 26.63433°E, 23/04/2018, SŠ, VC		2x	0.517±0.006; 0.259±0.003	4		-	-	-	-	-
596AML-sy	Greece, Vóreio Aigaío, Samos island, Oros Ambelos, Mt. Lazarou (1025m), 942 m, 37.75686°N 26.84730°E, 24/04/2018, SŠ, VC, MŠ		2x	0.515±0.005; 0.258±0.003	10		MW070363; MW070364	1; 1	MW022803; MW022804	-	-
A. strigosum
176VNS-st	Greece, Dytiki Makedonia, Kozani, Vourinos Mts, 674 m, 40.1821°N 21.5999°E, 18/05/2016, SŠ, VC, MŠ		2x	0.616±0.004; 0.308±0.002	7		MW070241; MW070242	1; 1	MW022580; MW022581	-	-
457SVU-st	Greece, Anatolikí Makedonía kai Thráki, Xánthis, E of Stavrupolis, 157 m, 41.19915°N 24.71152°E, 22/05/2016, SŠ, VC, MŠ	2n=16	2x	0.610±0.004; 0.305±0.002	10		MW070281; MW070282	2; 2	MW022666-MW022669	-	-
469CHS-st	Bulgaria, Kyustendil, Nevestino, Chetirtsi, 459 m, 42.23469°N 22.89406°E, 8/07/2015, MŠ		2x	0.625±0.002; 0.313±0.001	6		MW070287; MW070288	1; 1	MW022674; MW022675	1; 1	MW070441; MW070442
474RAE-st	Macedonia, Saraj, Rašče (W of Skopje), 391 m, 42.01997°N 21.28424°E, 7/05/2016, SŠ, VC, MŠ		2x	0.619±0.004; 0.309±0.002	5		MW070289; MW070290	1; 1	MW022676; MW022677	1; 1	MW070443; MW070444
477VAD-st	Macedonia, Valandovo, Valandovo, 217 m, 41.32431°N 22.55667°E, 8/05/2016, SŠ, VC, MŠ		2x	0.614±0.006; 0.307±0.003	10		-	-	-	-	-
A. szovitsianum
289TRJ-sz	Iran, Ostān-e Yazd, Tezerjan village, 2160 m, 31.62069°N 54.18636°E, 05/2011, MS		2x	0.505±0.002; 0.253±0.001	5		MW070253; MW070254	2; 2	MW022608-MW022611	1; 1	MW070385; MW070386
A. turkestanicum
24GRE-tu	Serbia, Južni Banat, Deliblatska peščara, near Grebenac, 100 m, 44.9147°N 21.26682°E, 3/05/2007, SŠ, KM, JZL, VK		4x	0.715; 0.179	1		-	-	-	-	-
43HAG-tu	Romania, Constanţa, Podişul Dobrogei de Sud, W of Mangalia, Limanu, near the lake Lacul Mangalia, 7 m, 43.81547°N 28.51344°E, 18/05/2007, SŠ, KM, JZL, VK 26/05/2016, SŠ, VC, MŠ		4x	0.705; 0.176	1		-	-	-	-	-
48IST-tu	Romania, Constanţa, Podişul Dobrogei, Istria, archeological locality Cetatea Histria, Rez. Grindul Saiele, 2 m, 44.54708°N 28.77525°E, 19/05/2007, SŠ, KM, JZL, VK		4x	0.705±0.002; 0.176±0.001	5		-	-	-	-	-
50BAB-tu	Romania, Tulcea, Podişul Babadagului, between Babadag and Baia, 113 m, 44.815°N 25.68972°E, 19/05/2007, SŠ, KM, JZL, VK		4x	0.710±0.002; 0.178±0.000	2		-	-	-	-	-
133KEL-tu	Serbia, Severna Bačka, the village of Kelebija, 115 m, 46.16883ºN 19.57823ºE, 13/05/2008, SŠ, JŠ		4x	0.717±0.004; 0.179±0.001	5		-	-	-	-	-
410OGY-tu	Bulgaria, Pazardzhik, Pazardzhik, Ognyanovo, 272 m, 42.13097°N 24.4378°E, 13/04/2015, SŠ, PM		4x	0.719±0.004; 0.180±0.001	10		MW070269; MW070270	2; 5	MW022645-MW022651	1; 4	MW070413-MW070417
429ORT-tu	Greece, Thessalía, Trikála, Orthovouni, 736 m, 39.77072°N 21.45847°E, 8/05/2013, VK	2n=32	4x	0.712; 0.178	3		MW070273; MW070274	1; 1	MW022654; MW022655	2; 4	MW070418-MW070423
449SRM-tu	Bulgaria, Haskovo, Topolovgrad, Srem, 132 m, 42.0462°N 26.4907°E, 11/04/2015, SŠ		4x	0.730±0.004; 0.182±0.001	7		-	-	-	-	-
540KSH-tu	Hungary, Bács-Kiskun, Kéleshalom, 142 m, 46.36761°N 19.27106°E, 21/04/2017, SŠ, VC		4x	0.710±0.004; 0.177±0.001	9		-	-	-	-	-
A. umbellatum
458PSS-um	Greece, Anatolikí Makedonía kai Thráki, Évros, S of the old village of Pessani, 133 m, 41.05167°N 26.07433°E, 18/04/2015, SŠ, PM 22/05/2016, SŠ, VC, MŠ	2n=14	2x	0.724±0.007; 0.362±0.004	10		MW070285; MW070286	1; 1	MW022672; MW022673	1; 1	MW070439; MW070440
588SNT-um	Greece, Vóreio Aigaío, Lesvos island, Mt. Olympos, S of Agiasos, 7.5 km S of settlement of Sanatorio, 847 m, 39.04920°N 26.38622°E, 17/04/2018, SŠ, VC		2x	0.703±0.005; 0.351±0.002	10		MW070349; MW070350	1; 1	MW022773; MW022774	1; 1	MW070507; MW070508
590SKL-um	Greece, Vóreio Aigaío, Lesvos island, W of Skalochori, 374 m, 39.26014°N 26.06569°E, 17/04/2018, SŠ, VC		2x	0.700±0.008; 0.350±0.004	10		MW070351; MW070352	1; 1	MW022775; MW022776	-	-
591AGR-um	Greece, Vóreio Aigaío, Lesvos island, near Agra, 387 m, 39.15324°N 26.06298°E, 18/04/2018, SŠ, VC		2x	0.688±0.015; 0.344±0.007	5		-	-	-	-	-
594PEO-um	Greece, Vóreio Aigaío, Chios island, Mt. Pelineo, NE of Spartounta, 955 m, 38.55843°N 25.99965°E, 21/04/2018, SŠ, VC		2x	0.691±0.004; 0.346±0.002	5		-	-	-	-	-
A. xiphocarpum
592PTR-xi	Greece, Vóreio Aigaío, Lesvos island, around Mt. Petrovouni, S of Agiasos, 736 m, 38.55627°N 25.99262°E, 18/04/2018, SŠ, VC		2x	0.770±0.010; 0.385±0.005	4		MW070357; MW070358	2; 2	MW022783-MW022786	1; 1	MW070509; MW070510
A. montanum
95BAS-mo	Switzerland, Baselland, S of Basel, Aesch,loc. class. Alyssum montanum, 47.45292°N 7.59415°E, 13/04/2008, TB, KM, JZL		2xᵇ	0.760±0.004; 0.380±0.002	10		JF703931; JF704040	2; 4	MK096801-MK096806	1; 1	MK164692; MK164693
A. repens
132KLA-rp	Croatia, Krapinsko-zagorska županija, near the village of Klanjec, S of Risvica, 182 m, 46.06028°N 15.70417°E, 29/04/2008, SŠ, MP		2x ͨ	0.662±0.007; 0.331±0.003	8		MF981560; MF981561	4; 5	MK096940-MK096948	1; 2	MK164745-MK164747
O. muralis
77DEV-mu	Romania, Hunedoara, Munţii Poiana Ruscă, hills near the village of Deva, 407 m, 45.89278°N 22.88200°E, 10/07/2007, SŠ, ĽM, VK 25/07/2016, SŠ, VC, MŠ		2x	0.249; 0.125	1		MW070221; MW070222	2; 2	MW022549-MW022552	1; 1	MW070370; MW070371
O. tortuosa
244ORK-tt	Hungary, Duna-Tisza köze, the village of Orkeny, 121 m, 47.10792°N 19.39508°E, 15/04/2009, VK, RŠ 6/05/2016, SŠ, VC, MŠ		4xᵈ	0.570±0.008; 0.142±0.002	10		MW070243; MW070244	4; 6	MW022582-MW022591	1; 1	MW070376; MW070377
ᵃ Španiel, S., Zozomová-Lihová, J., & Marhold, K. (2010). “Reports” in IAPT/IOPB chromosome data 10, ed. K. Marhold. Taxon 59, 1938, E12-E14 ᵇ Španiel, S., Marhold, K., Filová, B., & Zozomová-Lihová, J. (2011). Genetic and morphological variation in the diploid–polyploid Alyssum montanum in Central Europe: taxonomic and evolutionary considerations. Plant Syst. Evol. 294, 1-25. doi: 10.1007/s00606…
